# Supplementary material for: Artificial intelligence based fusion imaging streamlining mitral transcatheter edge-to-edge repair
Source: Eur Heart J Imaging Methods Pract. 2026 Mar 12;4(1):qyag048. doi: 10.1093/ehjimp/qyag048 (PMC13015911; doi:10.1093/ehjimp/qyag048)
Supplement: qyag048_Supplementary_Data [file qyag048_supplementary_data.zip]

Archive with 8 entries (8 files):
- video 1 still image.pdf
- Video 1.mp4
- video 2 still image.pdf
- Video 2.mp4
- video 3 still image.pdf
- Video 3.mov
- video 4 still image.pdf
- Video 4.mov
